# Supplementary material for: Detection and tracking of barchan dunes using artificial intelligence
Source: Sci Rep. 2024 Aug 8;14:18381. doi: 10.1038/s41598-024-67893-y (PMC11306226; doi:10.1038/s41598-024-67893-y)
Supplement: Supplementary file 1 — Supplementary Information. [file 41598_2024_67893_MOESM1_ESM.zip]

Archive with 6 entries (6 files):
- Chasing.mp4
- Exchange.mp4
- Fragmentation_1.mp4
- Fragmentation_2.mp4
- legend_suppl_videos.pdf
- supplementary_information_pdf.pdf
